# Supplementary material for: The Type III Effector XopLXcc in Xanthomonas campestris pv. campestris Targets the Proton Pump Interactor 1 and Suppresses Innate Immunity in Arabidopsis
Source: Int J Mol Sci. 2024 Aug 23;25(17):9175. doi: 10.3390/ijms25179175 (PMC11394911; doi:10.3390/ijms25179175)
Supplement: Supplementary file 1 [file ijms-25-09175-s001.zip]

Archive with 3 entries (3 files):
- Supplemental Figs__Supplementary Data.pptx
- Table.S1_Supplementary Data.pdf
- Table.S2_Supplementary Data.pdf
